# Supplementary material for: Half of Atlantic reef-building corals at elevated risk of extinction due to climate change and other threats
Source: PLoS One. 2024 Nov 15;19(11):e0309354. doi: 10.1371/journal.pone.0309354 (PMC11567617; doi:10.1371/journal.pone.0309354)
Supplement: S1 Dataset — Dataset used to compile all relevant information used to inform species assessments including taxonomic information, trait rankings, year of annual severe bleaching onset for both CMIP6 SSP2-4.5 and SSP5-8.5 for degree intervals 0 and 1 based on species distributions, and percent decline as calculated from GCRMN data for the 20, 50, and 80 percentiles based on species distributions including backcasted declines for comparison to 2008 assessment results. Included is a full list of associated assessors and their affiliations. (XLSX) [file pone.0309354.s001.xlsx]

## Sheet: masterlist
2022 Family	2022 Species Name	2008 RL	New RL	Assessor(s)	Taxonomic Notes	Realm	Assessment Status	Date Google Doc added to SIS	Notes	Coral Area	Total Depth Range	Preferred Depth Range	Final IPCC decline	Final selected GCRMN decline	Recalculated IPCC decline potential given depth interval	Highest abundance restricted to <30 m depth? (Y/N)	High vulnerability to bleaching? (Y/N)	4.5 IPCC 0 degree adapt avg year of ASB	4.5 IPCC 1 degree adapt avg year of ASB	8.5 IPCC 0 degree adapt avg year of ASB	8.5 IPCC 1 degree adapt avg year of ASB	GCRMN 2021 20 percentile decline	GCRMN 2021 80 percentile decline	GCRMN 2021 50 percentile decline	GCRMN 2008 20 percentile decline	GCRMN 2008 80 percentile decline	GCRMN 2008 50 percentile decline	Depth range interval	Preferred Depth Range <10m	General Abundance	Small Range	Found Off-Reef	Disease Vulnerability	SCTLD Vulnerability	Recovery Potential	COTS Vulnerability	Bleaching Vulnerability	Coral Trade Vulnerability	OA Vulnerability	Mean of Vulnerability Scores	Mode of Vulnerability Scores	Final Vulnerability Score
Acroporidae	Acropora cervicornis	CR A2ace	CR A2bce	Crabbe, J., Rodríguez-Martínez, R., Villamizar, E., Goergen, L., Croquer, A. & Banaszak, A.		Atlantic	published December 2022	Fall2021		11255.6	0.5-60	1-25	>80%	-16.1	NA	Y	Y	2033.72	2071.83	2029.77	2058.72	25.31	-27.08	-16.1	41.46	-42.15	-27.78	1	1	2	1	3	3	1	3	NA	3	NA	3	2.1	3	2
Acroporidae	Acropora palmata	CR A2ace	CR A2bce	Miller, M., Crabbe, J., Villamizar, E., Croquer, A. & Banaszak, A.		Atlantic	published December 2022	Fall2021		11429.5	0.1-40	0-5	>80%	-27.13	NA	Y	Y	2033.96	2071.89	2029.99	2058.87	25.17	-27.13	-16.17	41.51	-42.18	-27.82	3	3	2	1	3	3	1	3	NA	3	NA	3	2.5	3	3
Agariciidae	Agaricia agaricites	LC	VU A3c	Hoeksema, B., Rivera-Sosa, A., Vermeij, M. & Nunes, F.		Atlantic	published December 2022	2021-12-01		11259.2	0-75	0-75	0.32	-16.67	0.32	N	Y	2033.76	2071.87	2029.81	2058.74	24.22	-27.49	-16.67	41.72	-42.22	-27.99	1	1	1	1	1	3	2	1	NA	3	NA	3	1.7	1	2
Agariciidae	Agaricia fragilis	DD	LC	Hoeksema, B., Rivera-Sosa, A. & Kitahara, M.V.		Atlantic	published December 2022	2021-12-01		12699.8	10-102	10-102	0.17	-15.29	0.173913	N	Y	2034.03	2072.32	2030.1	2058.89	43.48	-25.91	-15.29	183.89	-40.57	-26.56	1	1	2	1	1	2	2	1	NA	3	NA	3	1.7	1	2
Agariciidae	Agaricia grahamae	LC	NT A2bce	Hoeksema, B. & Rivera-Sosa, A.		Atlantic	published December 2022	Fall2021		11344.7	20-115	20-115	0.08	-25.3	0.0842105	N	Y	2033.97	2072.53	2030.02	2058.94	28.79	-25.3	-13.92	40.16	-41.41	-26.69	1	1	1	1	3	3	2	3	NA	3	NA	3	2.1	3	3
Agariciidae	Agaricia humilis	LC	CR A3c	Hoeksema, B., Rivera-Sosa, A., Vermeij, M., Kitahara, M.V. & Nunes, F.		Atlantic	published December 2022	2021-12-01		12345.4	5-23	5-23	>80%	-23.93	NA	Y	Y	2033.78	2071.91	2029.88	2058.76	40.21	-23.93	-14.08	169.78	-37.42	-24.32	3	1	1	1	3	3	2	3	NA	3	NA	3	2.3	3	3
Agariciidae	Agaricia lamarcki	VU A4ce	CR A3c	Hoeksema, B. & Rivera-Sosa, A.		Atlantic	published December 2022	Fall2021		11399.1	15-25	15-25	>80%	-26.66	NA	Y	Y	2033.65	2071.88	2029.78	2058.72	26.11	-26.66	-15.59	41.16	-41.96	-27.51	3	1	1	1	3	3	2	3	NA	3	NA	3	2.3	3	3
Agariciidae	Agaricia tenuifolia	NT	CR A3c	Hoeksema, B. & Rivera-Sosa, A.		Atlantic	published December 2022	Fall2021		10488.5	1-15	1-15	>80%	-21.86	NA	Y	Y	2035.44	2073.4	2031.24	2059.73	39.3	-21.86	-9.13	53.58	-40.87	-25.01	3	1	1	1	3	3	2	1	NA	3	NA	3	2.1	3	3
Agariciidae	Agaricia undata	DD	LC	Hoeksema, B. & Rivera-Sosa, A.		Atlantic	published December 2022	Fall2021		11412.6	20-90	20-90	0	-14.39	NA	N	N	2034.65	2072.83	2030.55	2059.37	28.53	-25.73	-14.39	44.72	-41.66	-27.01	1	1	1	1	3	2	2	3	NA	2	NA	3	1.9	1	2
Astrangiidae	Astrangia poculata	LC	LC	Hoeksema, B.		Atlantic	published December 2022	2022-02-01		NA	0-263	0-263	NA	NA	NA	N	N	NA	NA	NA	NA	NA	NA	NA	NA	NA	NA	1	1	1	1	1	2	2	2	NA	2	NA	2	1.5	1	1
Dendrophylliidae	Balanophyllia europaea	LC	VU A3c	Goffredo, S., Casado de Amezua, P. & Kružić, P.		Atlantic	published December 2022	2022-02-01		NA	0-25	0-25	NA	NA	NA	Y	N	NA	NA	NA	NA	NA	NA	NA	NA	NA	NA	1	1	1	1	3	2	2	2	NA	2	NA	3	1.8	1	2
Cladocoridae	Cladocora arbuscula	LC	LC	Kitahara, M.V.		Atlantic	published December 2022	Fall2021		11727.5	1-25	1-25	0	21.94	NA	Y	N	2033.99	2071.86	2030.01	2058.88	21.94	-28.78	-18.2	43.01	-42.87	-28.84	1	1	1	1	1	2	1	3	NA	2	NA	2	1.5	1	1
Cladocoridae	Cladocora caespitosa	EN	EN A4bc	Kersting, D., Casado de Amezua, P. & Goffredo, S.		Atlantic	published December 2022	2022-02-01		NA	5-40	5-40	NA	NA	NA	Y	N	NA	NA	NA	NA	NA	NA	NA	NA	NA	NA	1	1	2	1	3	2	2	2	NA	2	NA	2	1.8	2	2
Faviidae	Colpophyllia breviserialis	NE	CR A3c	Vermeij, M.		Atlantic	published December 2022	2022-02-01		11611.6	5-30	5-30	>80%	-15.91	NA	Y	Y	2033.77	2071.84	2029.86	2058.78	25.7	-26.94	-15.91	41.5	-42.16	-27.73	1	1	1	1	3	3	2	2	NA	3	NA	2	1.9	1	2
Faviidae	Colpophyllia natans	LC	VU A3c	Goergen, L. & Vermeij, M.		Atlantic	published December 2022	Fall2021		11730.8	0.5-55	0.5-55	0.43	-17.22	0.433028	N	Y	2033.99	2071.89	2030.03	2058.89	23.52	-27.99	-17.22	42.36	-42.54	-28.35	1	1	1	1	3	3	3	1	NA	3	NA	2	1.9	1	2
Meandrinidae	Dendrogyra cylindrus	VU A4ce	CR A2bce	Cavada-Blanco, F., Croquer, A., Vermeij, M., Goergen, L. & Rodríguez-Martínez, R.		Atlantic	published December 2022	Fall2021		10890	1-25	5-15	0	-26.25	NA	Y	N	2034.45	2072.76	2030.37	2059.25	27.39	-26.25	-14.98	41.41	-41.91	-27.34	1	1	2	1	3	3	3	3	NA	2	NA	2	2.1	3	3
Meandrinidae	Dichocoenia stokesii	VU A4c	VU A3c	Rodríguez-Martínez, R., Crabbe, J. & Vermeij, M.		Atlantic	published December 2022	Fall2021		12253.2	2-72	2-72	0.32	-28.46	0.32	N	Y	2034	2072.03	2030.06	2058.87	23.2	-28.46	-17.7	43.43	-42.73	-28.53	1	1	1	1	3	3	3	3	NA	3	NA	2	2.1	3	3
Faviidae	Diploria labyrinthiformis	LC	CR A3c	Goergen, L., Rodríguez-Martínez, R., Miller, M., Crabbe, J., Banaszak, A. & Vermeij, M.		Atlantic	published December 2022	Fall2021		12256.5	1-43	44896	>80%	-16.87	NA	Y	Y	2034	2072.06	2030.07	2058.87	24.56	-27.8	-16.87	42.92	-42.46	-28.11	1	1	1	1	3	3	3	1	NA	3	NA	2	1.9	1	2
Meandrinidae	Eusmilia fastigiata	LC	CR A3c	Croquer, A., Banaszak, A. & Vermeij, M.		Atlantic	published December 2022	Fall2021		12253.2	1-65	10-25	>80%	-28.56	NA	Y	Y	2034	2072.03	2030.06	2058.87	22.84	-28.56	-17.85	43.48	-42.69	-28.55	1	1	1	1	3	3	3	3	NA	3	NA	2	2.1	3	3
Faviidae	Favia fragum	LC	LC	Vermeij, M., Banaszak, A. & Nunes, F.		Atlantic	published December 2022	2021-12-01		12253.2	0.5-20	0.5-5	0	-15.64	NA	Y	N	2034	2072.03	2030.06	2058.87	23.18	-25.88	-15.64	40.01	-39.66	-26.22	1	3	1	1	1	2	2	3	NA	1	NA	2	1.7	1	2
Faviidae	Favia gravida	NE	LC	Kitahara, M.V., Croquer, A., Alvarez-Filip, L., Banaszak, A. & Nunes, F.		Atlantic	published December 2022	2021-12-01		534.765	0-30	0-30	0	66.38	NA	Y	N	2036.69	2079.24	2032.07	2060.49	66.38	-3.79	-0.01	429.39	-10.43	-5.45	1	1	1	1	1	2	2	2	NA	2	NA	2	1.5	1	1
Agariciidae	Helioseris cucullata	LC	CR A3c	Hoeksema, B., Banaszak, A. & Vermeij, M.		Atlantic	published December 2022	Fall2021		11387.3	10-40	10-20	>80%	-27.64	NA	Y	Y	2033.89	2071.89	2029.95	2058.83	24.14	-27.64	-16.81	41.94	-42.37	-28.12	1	1	2	1	3	3	2	3	NA	3	NA	3	2.2	3	3
Faviidae	Isophyllia rigida	LC	LC	Banaszak, A., Vermeij, M. & Croquer, A.	name and family changed	Atlantic	published December 2022	Fall2021		11820.3	3-20	3-20	0	-15.75	NA	Y	N	2033.63	2072.02	2029.79	2058.69	26.34	-26.89	-15.75	42.09	-42.06	-27.53	3	1	1	1	1	3	2	3	NA	2	NA	2	1.9	1	2
Faviidae	Isophyllia sinuosa	LC	LC	Banaszak, A., Vermeij, M. & Croquer, A.	family changed	Atlantic	published December 2022	Fall2021		12135.6	1-20	1-15	0	-16.94	NA	Y	N	2033.74	2071.99	2029.87	2058.74	24.4	-27.85	-16.94	42.9	-42.48	-28.15	3	1	1	1	1	2	2	3	NA	2	NA	2	1.8	1	2
Agariciidae	Leptoseris cailleti	LC	LC	Hoeksema, B.		Atlantic	published December 2022	Fall2021		11432.1	30-150	30-150	0	-15.64	NA	N	N	2033.67	2071.84	2029.78	2058.73	26.02	-26.7	-15.64	41.21	-41.98	-27.54	1	1	2	1	3	2	2	3	NA	2	NA	3	2	2	2
Pocilloporidae	Madracis asperula	DD	LC	Santodomingo , N., Crabbe, J. & Huang, D.	family changed	Atlantic	published December 2022	2021-12-01		1346.74	12-311	12-311	0	-4.01	NA	N	N	2028.91	2071.32	2026.51	2056.13	57.11	-10	-4.01	347.7	-19.85	-11.72	1	1	2	1	3	2	2	3	NA	2	NA	1	1.8	1	2
Pocilloporidae	Madracis auretenra	LC	LC	Santodomingo , N., Kennedy, E. & Vermeij, M.	family changed	Atlantic	published December 2022	Fall2021		12232.7	3-40	3-25	0	-17.28	NA	Y	N	2034.01	2072.06	2030.08	2058.87	23.85	-28.12	-17.28	43.12	-42.59	-28.32	1	1	1	1	3	3	2	3	NA	2	NA	1	1.8	1	2
Pocilloporidae	Madracis carmabi	DD	LC	Santodomingo , N., Kennedy, E. & Vermeij, M.	family changed	Atlantic	published December 2022	Fall2021		11867.1	20-70	20-40	0	-15	NA	N	N	2033.98	2072.67	2030.06	2058.91	27.58	-26.28	-15	41.77	-41.8	-27.15	1	1	1	1	1	2	2	3	NA	2	NA	1	1.5	1	2
Pocilloporidae	Madracis decactis	LC	CR A3c	Santodomingo , N., Kennedy, E., Vermeij, M. & Kitahara, M.V.	family changed	Atlantic	published December 2022	2021-12-01		12908.3	2-98	2-25	>80%	-15.91	NA	Y	Y	2034	2072.09	2030.07	2058.84	35.39	-24.9	-15.91	175.73	-36.62	-24.46	1	1	1	1	3	3	2	1	NA	3	NA	1	1.7	1	2
Pocilloporidae	Madracis formosa	LC	NT A2bce	Santodomingo , N., Kennedy, E. & Vermeij, M.	family changed	Atlantic	published December 2022	Fall2021		12247.2	10-80	20-78	0	-16.81	NA	N	N	2033.9	2072.05	2030	2058.82	24.66	-27.74	-16.81	42.87	-42.44	-28.08	1	1	2	1	3	3	2	3	NA	2	NA	1	1.9	1	2
Pocilloporidae	Madracis pharensis	LC	LC	Santodomingo , N., Kennedy, E., Vermeij, M. & Huang, D.	family changed	Atlantic	published December 2022	2021-12-01		12256.5	0-103	5-30	0	-11.34	NA	Y	N	2034.01	2072.06	2030.08	2058.87	10.17	-16.96	-11.34	24.91	-24.06	-16.51	1	1	1	1	1	2	2	3	NA	2	NA	1	1.5	1	2
Pocilloporidae	Madracis senaria	LC	LC	Santodomingo , N. & Kennedy, E.	family changed	Atlantic	published December 2022	Fall2021		11317.6	6-80	15-60	0	-13.23	NA	N	N	2033.95	2072.5	2030	2058.92	29.96	-24.76	-13.23	39.75	-41.22	-26.37	1	1	1	1	3	2	2	3	NA	2	NA	1	1.7	1	2
Faviidae	Manicina areolata	LC	LC	Rodríguez-Martínez, R., Banaszak, A. & Vermeij, M.		Atlantic	published December 2022	Fall2021		12229.4	1-65	44835	0	-17.61	NA	Y	N	2034	2072.03	2030.06	2058.87	23.32	-28.38	-17.61	43.32	-42.7	-28.48	1	3	1	1	1	3	2	3	NA	2	NA	2	1.9	1	2
Meandrinidae	Meandrina brasiliensis	DD	CR A3c	Sweet, M., Quimbayo, J., Nunes, F. & Huang, D.	name changed	Atlantic	published December 2022	2021-12-01		523.191	5-30	5-30	>80%	-8.57	NA	Y	Y	2034.45	2079.24	2030.71	2059.36	177.41	-8.57	1.74	1086.65	-26.8	-13.45	1	1	1	3	3	2	2	3	NA	3	NA	2	2.1	3	3
Meandrinidae	Meandrina danae	LC	LC	Kennedy, E.		Atlantic	published December 2022	Fall2021		11372	5-80	15-80	0	-15.61	NA	N	N	2033.65	2071.84	2029.76	2058.71	26.08	-26.67	-15.61	41.16	-41.96	-27.52	1	1	1	1	1	3	2	3	NA	2	NA	2	1.7	1	2
Meandrinidae	Meandrina jacksoni	NE	CR A3c	Kennedy, E.		Atlantic	published December 2022	2021-12-01		1258.4	4-30	5-15	>80%	-10.2	NA	Y	Y	2026.8	2070.74	2024.14	2055.49	28.17	-21.45	-10.2	21.38	-41.02	-27.41	1	1	1	1	3	2	2	3	NA	3	NA	2	1.9	1	2
Meandrinidae	Meandrina meandrites	LC	CR A3c	Crabbe, J., Kennedy, E., Banaszak, A., Vermeij, M. & Alvarez-Filip, L.		Atlantic	published December 2022	Fall2021		12232.7	0.5-80	8-30	>80%	-18.11	NA	Y	Y	2034.01	2072.06	2030.08	2058.87	22.5	-28.79	-18.11	43.64	-42.87	-28.74	1	1	1	1	3	3	3	1	NA	3	NA	2	1.9	1	2
Montastraeidae	Montastraea cavernosa	LC	LC	Rodríguez-Martínez, R., Hoeksema, B., Rivera-Sosa, A., Croquer, A., Villamizar, E., Vermeij, M., Kitahara, M.V., Huang, D. & Nunes, F.	family changed	Atlantic	published December 2022	2021-12-01		12772	0.5-113	10-30	0	-15.28	NA	Y	N	2034.1	2072.23	2030.14	2058.91	43.68	-25.53	-15.28	203.15	-39.36	-25.67	1	1	1	1	1	2	3	3	NA	2	NA	2	1.7	1	2
Faviidae	Mussa angulosa	LC	NT A2bce	Vermeij, M.	family changed	Atlantic	published December 2022	Fall2021		11435.4	5-30	10-20	0	-15.47	NA	Y	N	2033.7	2071.93	2029.82	2058.76	26.3	-26.56	-15.47	41.08	-41.92	-27.45	1	1	2	1	3	2	2	3	NA	2	NA	2	1.9	2	2
Faviidae	Mussismilia braziliensis	DD	CR A3c	Nunes, F., Sweet, M., Kitahara, M.V. & Huang, D.	family changed	Atlantic	published December 2022	2021-12-01		415.856	0-25	0-25	>80%	-27.45	NA	Y	Y	2040.28	2081.5	2034.14	2062.48	244.14	-27.45	-15.24	2102.68	-47.46	-29.7	1	1	1	3	3	3	2	3	NA	3	NA	2	2.2	3	3
Faviidae	Mussismilia harttii	DD	EN A2bc	Nunes, F., Sweet, M., Kitahara, M.V. & Huang, D.	family changed	Atlantic	published December 2022	2021-12-01		504.435	0-25	0-25	0	-2.14	NA	Y	N	2034.59	2079.2	2030.61	2059.37	222.8	-14.6	-2.14	1513.51	-36.25	-19.64	1	1	1	1	3	2	2	3	NA	1	NA	2	1.7	1	2
Faviidae	Mussismilia hispida	DD	VU B2ab(iii)	Kitahara, M.V., Nunes, F. & Huang, D.	family changed	Atlantic	published December 2022	2021-12-01		640.249	1-65	2-15	0	-1.64	NA	Y	N	2031.86	2072.61	2028.59	2057.22	94.86	-7.81	-1.64	588.31	-17.06	-8.49	1	1	1	1	3	2	2	3	NA	1	NA	2	1.7	1	2
Faviidae	Mussismilia leptophylla	DD	CR A3c	Nunes, F., Kitahara, M.V. & Huang, D.	name changed	Atlantic	published December 2022	2021-12-01		516.611	3-25	3-25	>80%	-20.5	NA	Y	Y	2036.08	2069.4	2030.12	2059.76	155.02	-20.5	-13.14	1454.19	-32.21	-21.05	1	1	2	3	3	3	2	3	NA	3	NA	2	2.3	3	3
Faviidae	Mycetophyllia aliciae	LC	LC	Rivera-Sosa, A. & Vermeij, M.	family changed	Atlantic	published December 2022	Fall2021		11432.1	10-80	15-25	0	-15.42	NA	Y	N	2033.7	2071.89	2029.8	2058.75	26.38	-26.52	-15.42	41.05	-41.9	-27.42	1	1	1	1	3	3	2	3	NA	2	NA	2	1.9	1	2
Faviidae	Mycetophyllia danaana	LC	CR A3c	Rivera-Sosa, A. & Vermeij, M.	family changed	Atlantic	published December 2022	Fall2021		11432.1	15-55	15-25	>80%	-15.42	NA	Y	Y	2033.7	2071.89	2029.8	2058.75	26.38	-26.52	-15.42	41.04	-41.9	-27.42	1	1	1	1	3	3	2	1	NA	3	NA	2	1.8	1	2
Faviidae	Mycetophyllia ferox	VU A4ce	CR A3c	Rivera-Sosa, A. & Vermeij, M.	family changed	Atlantic	published December 2022	Fall2021		11432.1	5-40	10-20	>80%	-15.42	NA	Y	Y	2033.7	2071.89	2029.8	2058.75	26.38	-26.52	-15.42	41.04	-41.9	-27.42	1	1	1	1	3	3	2	3	NA	3	NA	2	2	1	2
Faviidae	Mycetophyllia lamarckiana	LC	NT	Rivera-Sosa, A. & Vermeij, M.	family changed	Atlantic	published December but need to submit errata due to error in miscalculated IPCC decline - should be NT A3, not LC	Fall2021		11432.1	10-75	10-75	0.25	-15.62	0.246154	N	Y	2033.67	2071.84	2029.78	2058.73	26.06	-26.68	-15.62	41.17	-41.97	-27.52	1	1	1	1	3	3	2	1	NA	3	NA	2	1.8	1	2
Faviidae	Mycetophyllia reesi	DD	LC	Rivera-Sosa, A.	family changed	Atlantic	published December 2022	Fall2021		11086.5	20-76	20-76	0	-13.18	NA	N	N	2033.9	2072.51	2029.95	2058.89	29.98	-24.71	-13.18	39.59	-41.14	-26.3	1	1	1	1	3	2	2	3	NA	2	NA	2	1.8	1	2
Oculinidae	Oculina arbuscula	NE	LC	Hoeksema, B.	unresolved; valid in WoRMS	Atlantic	published December 2022	2022-03-29		NA	2-30	2-30	NA	NA	NA	Y	N	NA	NA	NA	NA	NA	NA	NA	NA	NA	NA	1	1	1	1	1	2	2	2	NA	2	NA	2	1.5	1	1
Milleporidae	Millepora alcicornis	LC	EN A3c	Sweet, M., Nunes, F. & Kitahara, M.V.		Atlantic	published December but need to submit errata due to error in miscalculated IPCC decline - should be EN A3c, not VU	2021-12-01		12893.5	1-40	10-40	0.53	-11.86	0.533333	N	Y	2033.88	2072.06	2029.97	2058.77	35.72	-20.48	-11.86	148.51	-32.24	-20.8	1	1	1	1	3	2	2	1	NA	3	NA	2	1.7	1	2
Milleporidae	Millepora braziliensis	DD	CR A3c	Nunes, F., Kitahara, M.V. & Sweet, M.		Atlantic	published December 2022	2022-02-02		231.441	0-30	0-30	>80%	7.77	NA	Y	Y	2027	2073	2025.43	2054.52	65.93	3.14	7.77	158.45	-5.69	-0.48	1	1	2	3	1	2	2	3	NA	3	NA	2	2	2	2
Milleporidae	Millepora complanata	LC	CR A3c	Sweet, M.		Atlantic	published December 2022	Fall2021		11341.4	0-15	0-15	>80%	-25.21	NA	Y	Y	2033.96	2072.5	2030	2058.93	29.31	-25.21	-13.73	40.22	-41.47	-26.65	3	1	1	1	3	2	2	3	NA	3	NA	2	2.1	3	3
Milleporidae	Millepora laboreli	NE	DD	Nunes, F., Sweet, M. & Kitahara, M.V.		Atlantic	published December 2022	2021-12-01		NA	1-30	1-30	NA	NA	NA	Y	Y	NA	NA	NA	NA	NA	NA	NA	NA	NA	NA	1	1	1	2	3	2	2	3	NA	3	NA	2	2	2	2
Milleporidae	Millepora nitida	DD	CR A3c	Nunes, F. & Kitahara, M.V.		Atlantic	published December 2022	2022-02-02		404.282	0-15	0-15	>80%	-23.32	NA	Y	Y	2037.08	2081.5	2032.19	2060.88	237.29	-23.32	-11.03	1913.43	-43.86	-26.47	3	1	2	3	3	2	2	3	NA	3	NA	2	2.4	3	3
Milleporidae	Millepora squarrosa	LC	CR A3c	Nunes, F. & Sweet, M.		Atlantic	published December 2022	Fall2021		2306.07	44836	2-15	>80%	-35.09	NA	Y	Y	2023.21	2068.32	2021.24	2053.36	-6.35	-35.09	-28.55	-1.84	-42.25	-31.76	3	1	1	3	3	2	2	1	NA	3	NA	2	2.1	3	3
Milleporidae	Millepora striata	EN A4ce	VU A2+A3	Sweet, M., Nunes, F. & Hoeksema, B.		Atlantic	published December 2022	Fall2021		2014.72	0-50	0-50	0.48	-37.86	0.48	N	Y	2028.85	2070.85	2026.35	2057.8	-15.1	-37.86	-32.82	-8.27	-41.89	-31.8	1	1	3	3	3	2	2	3	NA	3	NA	2	2.3	3	3
Oculinidae	Oculina diffusa	LC	LC	Crabbe, J., Feingold, J., Croquer, A. & Vermeij, M.		Atlantic	published December 2022	Fall2021		11997.6	0.5-30	1-15	0	24.17	NA	Y	N	2033.95	2072.03	2030.02	2058.84	24.17	-27.97	-17.09	42.93	-42.52	-28.21	1	1	1	1	1	2	2	2	NA	2	NA	2	1.5	1	1
Oculinidae	Oculina patagonica	LC	LC	Goffredo, S. & Casado de Amezua, P.		Atlantic	published December 2022	2022-02-01		NA	0-35	0-35	NA	NA	NA	Y	N	NA	NA	NA	NA	NA	NA	NA	NA	NA	NA	1	1	1	1	3	2	1	3	NA	2	NA	2	1.7	1	2
Oculinidae	Oculina robusta	DD	DD	Crabbe, J., Feingold, J., Vermeij, M. & Croquer, A.		Atlantic	published December 2022	Fall2021		NA	0-30	0-30	NA	NA	NA	Y	N	NA	NA	NA	NA	NA	NA	NA	NA	NA	NA	1	1	2	2	3	2	1	3	NA	2	NA	2	1.9	2	2
Oculinidae	Oculina tenella	DD	DD	Crabbe, J. & Feingold, J.		Atlantic	published December 2022	Fall2021		NA	25-159	25-159	NA	NA	NA	N	N	NA	NA	NA	NA	NA	NA	NA	NA	NA	NA	1	1	2	2	3	2	1	3	NA	2	NA	2	1.9	2	2
Oculinidae	Oculina valenciennesi	DD	DD	Crabbe, J. & Feingold, J.		Atlantic	published December 2022	Fall2021		NA	1-30	1-30	NA	NA	NA	Y	N	NA	NA	NA	NA	NA	NA	NA	NA	NA	NA	1	1	2	2	1	1	1	3	NA	1	NA	2	1.5	1	1
Oculinidae	Oculina varicosa	VU A2ac	LC	Miller, M., Feingold, J., Crabbe, J. & Vermeij, M.		Atlantic	published December 2022	Fall2021		12253.2	2-152	2-152	0	-17.97	NA	N	N	2034	2072.03	2030.06	2058.87	20.74	-28.13	-17.97	42.36	-41.38	-27.89	1	1	2	1	1	2	2	2	NA	2	NA	2	1.6	2	2
Merulinidae	Orbicella annularis	EN A2ace	EN A2bce	Rodríguez-Martínez, R., Hoeksema, B., Rivera-Sosa, A., Croquer, A., Villamizar, E., Vermeij, M., Kennedy, E. & Banaszak, A.	name and family changed	Atlantic	published December 2022	Fall2021		11978.1	0.5-82	0.5-82	0.29	-27.59	0.289571	N	Y	2033.96	2072.06	2030.04	2058.85	24.97	-27.59	-16.62	42.7	-42.36	-27.97	1	1	1	1	3	3	3	3	NA	3	NA	3	2.2	3	3
Merulinidae	Orbicella faveolata	EN A2ace	EN A2bce	Rodríguez-Martínez, R., Hoeksema, B., Rivera-Sosa, A., Villamizar, E., Vermeij, M., Croquer, A. & Banaszak, A.	name and family changed	Atlantic	published December 2022	Fall2021		11425	0.5-40	1-30	>80%	-27.27	NA	Y	Y	2033.89	2071.89	2029.95	2058.83	24.87	-27.27	-16.35	41.65	-42.22	-27.89	1	1	1	1	3	3	3	3	NA	3	NA	3	2.2	3	3
Merulinidae	Orbicella franksi	VU A4ce	NT A2bce	Rodríguez-Martínez, R., Hoeksema, B., Villamizar, E. & Croquer, A.	name and family changed	Atlantic	published December 2022	Fall2021		12256.5	1-50	1-50	0	-17.1	NA	N	N	2034.01	2072.06	2030.08	2058.87	24.19	-27.98	-17.1	43.06	-42.53	-28.22	1	1	1	1	3	3	3	3	NA	2	NA	3	2.1	3	2
Poritidae	Porites astreoides	LC	LC	Kitahara, M.V., Croquer, A., Vermeij, M. & Feingold, J.		Atlantic	published December 2022	2021-12-01		12404.1	0.2-70	1-15	0	25.48	NA	Y	N	2033.92	2072.15	2030.05	2058.81	25.48	-20.92	-12.68	77.45	-31.83	-20.87	1	1	1	1	1	2	1	1	NA	2	NA	3	1.4	1	1
Poritidae	Porites branneri	NT	NT A2bce	Kitahara, M.V., Feingold, J. & Croquer, A.		Atlantic	published December 2022	2021-12-01		1488.76	0-18	0-18	0	-11.92	NA	Y	N	2031.21	2074.26	2027.94	2058.19	87.28	-21.08	-11.92	559.37	-35.15	-22.45	3	1	1	1	1	3	2	3	NA	1	NA	3	1.9	1	2
Poritidae	Porites colonensis	DD	VU B2ab(iii)	Crabbe, J., Feingold, J., Croquer, A. & Alvarado, J.J.		Atlantic	published December 2022	Fall2021		704.604	2-25	2-25	0	-12.55	NA	Y	N	2022.09	2065.32	2020.85	2051.3	20.29	-21.05	-12.55	19.36	-35.78	-21.76	1	1	2	3	1	3	2	3	NA	2	NA	3	2.1	3	2
Poritidae	Porites divaricata	LC	LC	Crabbe, J., Croquer, A. & Feingold, J.		Atlantic	published December 2022	Fall2021		11409.7	0.1-47	0.5-3	0	-15.84	NA	Y	N	2033.69	2071.84	2029.8	2058.74	25.71	-26.86	-15.84	41.31	-42.04	-27.63	1	3	1	1	3	3	1	3	NA	1	NA	3	2	1	2
Poritidae	Porites furcata	LC	LC	Crabbe, J., Feingold, J. & Croquer, A.		Atlantic	published December 2022	Fall2021		11475.2	0.2-50	1-15	0	24.06	NA	Y	N	2033.95	2071.89	2029.99	2058.86	24.06	-27.69	-16.86	41.99	-42.39	-28.15	1	1	1	1	1	3	1	3	NA	1	NA	3	1.6	1	1
Poritidae	Porites gabonensis	NE	DD	Hoeksema, B. & Nunes, F.		Atlantic	published December 2022	2022-02-01		NA	0-15	0-15	NA	NA	NA	Y	N	NA	NA	NA	NA	NA	NA	NA	NA	NA	NA	3	1	1	3	1	3	2	3	NA	1	NA	3	2.1	3	3
Poritidae	Porites porites	LC	LC	Crabbe, J., Feingold, J., Croquer, A., Vermeij, M. & Nunes, F.		Atlantic	published December 2022	2021-12-01		11997.6	0.5-35	1-15	0	22.88	NA	Y	N	2033.95	2072.03	2030.02	2058.84	22.88	-26.26	-16.01	40.36	-39.99	-26.51	1	1	1	1	1	3	1	3	NA	1	NA	3	1.6	1	1
Faviidae	Pseudodiploria clivosa	LC	NT A2bce	Rodríguez-Martínez, R., Banaszak, A. & Vermeij, M.	name changed	Atlantic	published December 2022	Fall2021		11924.7	0-15	0-5	0	-26.93	NA	Y	N	2033.67	2072.05	2029.83	2058.71	26.26	-26.93	-15.81	42.13	-42.08	-27.56	3	3	1	1	3	2	3	3	NA	2	NA	2	2.3	3	3
Faviidae	Pseudodiploria strigosa	LC	CR A3c	Rodríguez-Martínez, R., Banaszak, A., Crabbe, J. & Vermeij, M.	name changed	Atlantic	published December 2022	Fall2021		12232.7	0.5-55	0.5-10	>80%	-27.74	NA	Y	Y	2034.01	2072.06	2030.08	2058.87	24.62	-27.74	-16.81	42.82	-42.43	-28.08	1	3	1	1	3	3	3	1	NA	3	NA	2	2.1	3	3
Oculinidae	Schizoculina africana	DD	DD	Hoeksema, B. & Nunes, F.		Atlantic	published December 2022	2022-02-01		NA	0-35	0-35	NA	NA	NA	Y	N	NA	NA	NA	NA	NA	NA	NA	NA	NA	NA	1	1	2	3	1	2	2	2	NA	2	NA	2	1.8	2	2
Oculinidae	Schizoculina fissipara	DD	DD	Hoeksema, B. & Nunes, F.		Atlantic	published December 2022	2022-02-01		NA	0-10	0-10	NA	NA	NA	Y	N	NA	NA	NA	NA	NA	NA	NA	NA	NA	NA	3	3	2	3	1	2	2	2	NA	2	NA	2	2.2	2	2
Faviidae	Scolymia cubensis	LC	CR A3c	Crabbe, J. & Kitahara, M.V.	family changed	Atlantic	published December 2022	Fall2021		12261.6	10-92	15-25	>80%	-17.74	NA	Y	Y	2034	2072.07	2030.07	2058.87	24.25	-28.43	-17.74	48.28	-42.59	-28.46	1	1	2	1	1	2	2	1	NA	3	NA	2	1.6	1	2
Faviidae	Scolymia lacera	LC	CR A3c	Crabbe, J. & Kitahara, M.V.	family changed	Atlantic	published December 2022	Fall2021		11687.7	10-80	15-25	>80%	-16.7	NA	Y	Y	2033.72	2071.84	2029.82	2058.76	24.31	-27.55	-16.7	41.96	-42.35	-28.08	1	1	2	1	1	2	2	1	NA	3	NA	2	1.6	1	2
Faviidae	Scolymia wellsii	DD	VU B2ab(iii)	Nunes, F., Sweet, M. & Kitahara, M.V.	name and family changed	Atlantic	published December 2022	2021-12-01		647.486	1-100	1-100	0.23	-13.76	0.234343	N	Y	2034.58	2073.65	2030.4	2058.74	162.8	-13.76	-3.29	1031.76	-29.48	-14.9	1	1	1	3	3	2	2	3	NA	3	NA	2	2.1	3	3
Rhizangiidae	Siderastrea radians	LC	LC	Rodríguez-Martínez, R., Obura, D.O. & Kitahara, M.V.	family changed	Atlantic	published December 2022	2021-12-01		12778.4	1-20	44621	0	-20.79	NA	Y	N	2034.03	2072.34	2030.11	2058.9	29.74	-20.79	-12.72	132.56	-31.72	-21.01	3	3	1	1	1	2	3	3	NA	2	NA	3	2.2	3	3
Rhizangiidae	Siderastrea siderea	LC	CR A3c	Rodríguez-Martínez, R., Vermeij, M., Kitahara, M.V. & Alvarez-Filip, L.	family changed	Atlantic	published December 2022	2021-12-01		12896.8	0-70	5-15	>80%	-13.04	NA	Y	Y	2033.89	2072.09	2029.99	2058.78	32.41	-21.85	-13.04	119.57	-33.66	-21.94	1	1	1	1	3	2	3	1	NA	3	NA	3	1.9	1	2
Rhizangiidae	Siderastrea stellata	DD	LC	Kitahara, M.V. & Rodríguez-Martínez, R.	family changed	Atlantic	published December 2022	2021-12-01		663.665	0-65	44837	0	-0.01	NA	Y	N	2034.54	2074.96	2030.38	2058.88	122.18	-7.28	-0.01	753.49	-19.92	-10.43	1	3	1	1	3	2	2	3	NA	2	NA	3	2.1	3	2
Scleractinia incertae sedis	Solenastrea bournoni	LC	LC	Crabbe, J., Feingold, J. & Croquer, A.		Atlantic	published December 2022	Fall2021		11432.1	0.5-30	0.5-30	0	-15.42	NA	Y	N	2033.7	2071.89	2029.8	2058.75	26.38	-26.52	-15.42	41.04	-41.9	-27.42	1	1	1	1	1	3	3	3	NA	2	NA	2	1.8	1	2
Scleractinia incertae sedis	Solenastrea hyades	LC	LC	Crabbe, J., Croquer, A., Feingold, J. & Vermeij, M.		Atlantic	published December 2022	Fall2021		11687.7	1-40	1-30	0	-16.12	NA	Y	N	2033.72	2071.84	2029.82	2058.76	23.17	-26.51	-16.12	40.37	-40.63	-26.97	1	1	2	1	3	2	2	3	NA	2	NA	2	1.9	2	2
Astrocoeniidae	Stephanocoenia intersepta	LC	NT A2bce	Kitahara, M.V., Sweet, M. & Vermeij, M.		Atlantic	published December 2022	Fall2021		12784.2	1-100	1-100	0.23	-27.48	0.234343	N	Y	2033.98	2072.23	2030.07	2058.85	36.04	-27.48	-16.7	132.3	-41.78	-27.42	1	1	1	1	3	3	3	3	NA	3	NA	3	2.2	3	3

## Sheet: metadata
Element Name	Description
Coral Area	Area of coral reef in sqkm within the species' generalized distribution polygon clipped to the UNEP-WCMC global coral layer
Total Depth Range	depth range in meters within which the species occurs/has been recorded
Preferred Depth Range	depth range in meters within which the species is most abundant; if there is no known preferred depth range then it defaults to the total depth range
Final IPCC decline	% projected decline selected for the species based on the IPCC model; '0' means the projected decline is not suspected to approach 30% (NT) over the next three generations; 'NA' was given to species that are mesophotic (models are not appropriate) or are DD (usually due to taxonomy)
Final selected GCRMN decline	past decline copied from the appropriate GCRMN 2021 column (20, 50 or 80 percentiles) based on the final vulnerability score from the traits analysis; 'NA' was given to species that are mesophotic (models are not appropriate) or are DD (usually due to taxonomy)
Recalculated IPCC decline potential given depth interval	recalculated % projected decline for species with a depth range >30m; the proportion of the depth range which coincided with the first 30m from the surface was multiplied by 0.80 to calculate a new decline estimate given to species whose depth range exceeded applicability of IPCC model
Highest abundance restricted to <30m depth? (Y/N)	Y = yes, the preferred depth range is shallower than 30 m; N = no, the preferred depth range includes depths deeper than 30 m
High vulnerability to bleaching? (Y/N)	Y = yes, vulnerability to bleaching is high and coded as '3'; N = no, vulnerability to bleaching is low and coded as '1' or '2'; see trait named "Bleaching Rank"
4.5 IPCC 0 degree adapt avg year of ASB	avg year of ASB in spatial analysis of the species' distribution assuming no degree of adaptation to warming according to the IPCC CMIP6 projections of WCMC reefs using the SSP2-4.5 model; avg is calculated by multiplying the sum of # gridcells (referred to as 'Value') by the count of year (referred to as 'count') and then dividing that result by the count of year (e.g., sum of Value * Count / Co…
4.5 IPCC 1 degree adapt avg year of ASB	avg year of ASB in spatial analysis of the species' distribution assuming 1 degree celsius of adaptation to warming according to the IPCC CMIP6 projections of WCMC reefs using the SSP2-4.5 model; avg is calculated by multiplying the sum of # gridcells (referred to as 'Value') by the count of year (referred to as 'count') and then dividing that result by the count of year (e.g., sum of Value * Cou…
8.5 IPCC 0 degree adapt avg year of ASB	avg year of ASB in spatial analysis of the species' distribution assuming no degree of adaptation to warming according to the IPCC CMIP6 projections of WCMC reefs using the SSP5-8.5 model; avg is calculated by multiplying the sum of # gridcells (referred to as 'Value') by the count of year (referred to as 'count') and then dividing that result by the count of year (e.g., sum of Value * Count / Co…
8.5 IPCC 1 degree adapt avg year of ASB	avg year of ASB in spatial analysis of the species' distribution assuming 1 degree celsius of adaptation to warming according to the IPCC CMIP6 projections of WCMC reefs using the SSP5-8.5 model; avg is calculated by multiplying the sum of # gridcells (referred to as 'Value') by the count of year (referred to as 'count') and then dividing that result by the count of year (e.g., sum of Value * Cou…
GCRMN 2021 20 percentile decline	20% percentile decline/trend according to GCRMN data years 1989-2019. These values can be found in the GCRMN’s Caribbean regional 2020 report [11] https://gcrmn.net/2020-report/
GCRMN 2021 80 percentile decline	80% percentile decline/trend according to GCRMN data years 1989-2019. These values can be found in the GCRMN’s Caribbean regional 2020 report [11] https://gcrmn.net/2020-report/
GCRMN 2021 50 percentile decline	50% percentile decline/trend according to GCRMN data years 1989-2019. These values can be found in the GCRMN’s Caribbean regional 2020 report [11] https://gcrmn.net/2020-report/
GCRMN 2008 20 percentile decline	20% percentile decline/trend according to GCRMN data years 1978-2008. These values can be found in the GCRMN’s Caribbean regional 2020 report [11] https://gcrmn.net/2020-report/
GCRMN 2008 80 percentile decline	80% percentile decline/trend according to GCRMN data years 1978-2008. These values can be found in the GCRMN’s Caribbean regional 2020 report [11] https://gcrmn.net/2020-report/
GCRMN 2008 50 percentile decline	50% percentile decline/trend according to GCRMN data years 1978-2008. These values can be found in the GCRMN’s Caribbean regional 2020 report [11] https://gcrmn.net/2020-report/
Depth range interval	vulnerability trait; '1' = depth range interval is greater than 20m; '2' = depth range unknown; '3' = depth range interval is less than or equal to 20m
Preferred Depth Range <10m	vulnerability trait; '1' = preferred depth range extends deeper than 10m; '2' = depth range unknown; '3' = preferred depth range is shallower than 10m
General Abundance	vulnerability trait; '1' = species is generally common; '2' = species is generally uncommon or general abundance is unknown; '3' = species is generally rare
Small Range	vulnerability trait; '1' = no, it does not have a small or highly fragmented range; '2' = range is poorly known; '3' = yes, it does have a small or highly fragmented range; Small/fragmented range species include those that have <2,000 sqkm of coral cover within its range according to clipping the species' distribution polygon to the WCMC global coral layer (also means that the species meets the t…
Found Off-Reef	vulnerability trait; '1' = yes, the species can occur in off-reef habitats; '2' = it is unknown if the species can occur off-reef; '3' = no, the species does not occur in off-reef habitats
Disease Vulnerability	vulnerability trait; '1' = the species is moderately or highly resistant to disease; '2' = the species is neither moderately or highly resistant/susceptible to disease; '3' = the species is moderately or highly susceptible to disease; Disease susceptibility based on reported outbreaks and reports of disease in baseline studies.
SCTLD Vulnerability	Atlantic species only; vulnerability trait; '1' = the species has a low susceptibility to SCTLD; '2' = the species has an unknown susceptibility to SCTLD or is presumably susceptible to SCTLD; '3' = the species has a high or intermediate susceptibility to SCTLD
Recovery Potential	vulnerability trait; '1' = the species has a high recovery potential; '2' = the species' recovery potential is unknown; '3' = the species has a low recovery potential
COTS Vulnerability	Pacific species only
Bleaching Vulnerability	vulnerability trait; '1' = the species has low susceptibility to bleaching; '2' = the species is moderately susceptible to bleaching or susceptibility is unknown; '3' = the species is highly susceptible to bleaching
Coral Trade Vulnerability	Pacific species only
OA Vulnerability	According to the meta-analysis by Kornder et al 2018 [58]: species in the families Pocilloporidae, Coscinaraeidae and Psammocoridae (the last two families are in Kornder as Siderastreidae which is no longer a valid family) have a low vulnerability to ocean acidification relative to the seven other families included in their study and were assigned a "1"; species in the families Acroporidae, Porit…
Mean of Vulnerability Scores	straight mean across ranks of traits (10 traits for Atlantic species and 11 traits for Pacific species)
Mode of Vulnerability Scores	straight mode across ranks of traits (10 traits for Atlantic species and 11 traits for Pacific species)
Final Vulnerability Score	the higher value of mode vs. mean

## Sheet: assessors
Name	Affiliation
Aldo Croquer	The Nature Conservancy Dominican Republic
Anastazia Banaszak	Laboratorio de Investigacion Integral para la Conservacion de Arrecifes (CORALIUM), Unidad Academia de Sistemas Arrecificales, Puerto Moreles, ICML-UNAM, Mexico
Andrea Rivera-Sosa	Coral Reef Alliance
Andrea Rivera-Sosa	Conceptos Arkipelago
Benjamin Cowburn	Centre for Environmental, Fisheries and Aquaculture Science
Bert Hoeksema	Naturalis Biodiversity Center, Leiden, The Netherlands
Bryan Wilson	University of Oxford
C. Isabel Nuñez Lendo	IUCN Coral Specialist for the Red List of Threatened Species
Daniel Bayley	Fauna & Flora International
Danwei Huang	National University of Singapore
David Obura	Coastal Oceans Research and Development in the Indian Ocean (CORDIO) East Africa
Diego Kersting	Spanish National Research Council, Instituto de Acuicultura de Torre de la Sal (IATS, CSIC)
Douglas Fenner	NOAA Fisheries Service, Lynker Technologies, LLC, Contractor, Pacific Islands Regional Office Honolulu
Elena Couce	Centre for Environmental, Fisheries and Aquaculture Science
Emma Kennedy	University of Queensland
Estrella Villamizar	Ecología en la Facultad de Ciencias, Universidad Central de Venezuela
Flavia Nunes	Institut Français pour la Recherche et Exploitation de la Mer (Ifremer)
Francoise Cabada Blanco	EDGE of Existence Marine Biologist, Conservation and Policy, Zoological Society of London
Greta Aeby	The Hawaiʻi Institute of Marine Biology
James Crabbe	University of Bedfordshire, Wolfson College
Jorge Cortez	Escuela de Biología. Universidad de Costa Rica.
Joshua Feingold	Nova Southeastern University, Marine Biology Department.
Juan Jose Alvarado	University of Costa Rica
Juan Pablo Quimbayo	Center for Marine Biology, University of São Paulo - Brazil
Kaveh Samimi-Namin	Marine Zoology Department, Naturalis Biodiversity Center, The Netherlands
Khatija Alliji	Centre for Environmental, Fisheries and Aquaculture Science
Liz Goergen	Department of Biology and Environmental Science, Qatar University
Lorenzo Alvarez-Filip	Reef Systems Unit of the National Autonomous University of Mexico (UNAM).
Marcelo Kitahara	Professor, Departamento de Ciências do Mar, Universidade Federal de São Paulo, Campus Baixada Santista
Margaret Miller	SECORE International
Mark Vermeij	Carmabi Foundation
Michael Sweet	Unviersity of Derby, UK
Nadia Santodomingo	National History Museum of London
Petar Kružić	University of Zagreb
Pilar Casado de Amezua	MedCoral program. HyT Association
Rosa Rodríguez-Martínez	Unidad Academica de Sistemas Arrecifales. Instituto de Ciencias del Mar y Limnologia. Universidad Nacional Autonoma de Mexico
Sean Porter	Oceanographic Research Institute
Stefano Goffredo	University of Bologna
Tom Shlesinger	Tel Aviv University
